# Supplementary material for: A Sulfur-Crosslinked Biopolymeric Matrix for Controlled Urea Release Enhances Maize Growth and Reduces Nitrogen Losses
Source: Int J Mol Sci. 2026 Apr 27;27(9):3863. doi: 10.3390/ijms27093863 (PMC13164152; doi:10.3390/ijms27093863)
Supplement: Supplementary file 1 [file ijms-27-03863-s001.zip]

Archive with 1 entries (1 files):
- ijms-4233252-supplementary.pdf
